# Supplementary material for: The association between Acinetobacter baumannii infections and the COVID-19 pandemic in an intensive care unit
Source: Sci Rep. 2022 Dec 2;12:20808. doi: 10.1038/s41598-022-25493-8 (PMC9716169; doi:10.1038/s41598-022-25493-8)
Supplement: Supplementary file 2 — Supplementary Information 2. [file 41598_2022_25493_MOESM2_ESM.xlsx]

## Sheet: Data
no	date	ex	age	gender	pct	crp	mv	covid	fever	comorbidity	apache	malignancy	hca	tracheal	blood	urine	carbapenem_r
1	2018.01	0	75	1	2.11	372.3	0	0	1	1		0	1	0	1	0	1
2	2018.01	1	55	1	41.22	210.9	1	0	1	0		0	1	1	0	0	1
3	2018.01	1	84	1	0.33	177.6	1	0	0	1		0	0	1	0	0	1
4	2018.02	1	78	0	35.92	301.6	1	0	0	0		1	0	1	0	0	1
5	2018.02	1	64	0	1.06	189.8	1	0	0	1		0	0	1	0	0	1
6	2018.02	1	85	1	44.83	140.9	1	0	0	1		0	0	1	0	0	0
7	2018.03	1	81	0	1.75	60	1	0	1	1		1	0	0	1	0	1
8	2018.03	1	75	0	16.01	120	1	0	0	1		0	0	1	0	0	1
9	2018.04	1	40	1	61.21	478.6	1	0	1	0		1	1	1	0	0	1
10	2018.05	1	79	1	3.1	117	1	0	1	1		0	1	1	0	0	1
11	2018.05	0	52	1	0.34	25	1	0	1	1		0	1	0	1	0	0
12	2018.06	1	83	1	1.72	228.1	1	0	0	1		0	0	1	0	0	1
13	2018.06	1	90	1	25.13	190	1	0	1	1		0	1	1	0	0	1
14	2018.07	1	56	0	1.42	424.7	1	0	1	0		0	1	1	0	0	1
15	2018.08	1	19	1	100	452.8	1	0	1	0		0	1	1	0	0	1
16	2018.08	1	87	1	3.56	278.3	1	0	0	0		0	1	0	1	0	1
17	2018.09	0	67	1	1.71	395.3	0	0	1	0		1	0	0	1	0	0
18	2018.09	1	69	1	0.7	206.8	1	0	0	1		1	1	1	0	0	1
19	2018.10	1	75	1	0.45	198.1	1	0	1	0		1	1	1	0	0	1
20	2019.03	1	51	1	100	150.3	1	0	1	1		1	0	1	0	0	1
21	2019.05	0	81	0	2.28	191.5	1	0	1	1		1	0	1	0	0	1
22	2019.06	1	69	0	14.08	214.3	1	0	0	1		1	0	0	1	0	1
23	2019.07	0	52	0	1.26	362.1	1	0	0	1		1	0	1	0	0	1
24	2019.08	1	63	1	98.42	200.4	1	0	0	1		1	0	1	0	0	1
25	2019.10	1	68	1	11.34	331.6	1	0	0	1		1	0	1	0	0	1
26	2019.10	1	71	1	3	232.3	1	0	1	1		1	0	1	1	0	1
27	2019.11	1	73	0	5.91	247.7	1	0	1	0		1	1	1	1	0	1
28	2020.06	0	65	1	6.91	98.3	1	0	1	1		0	1	0	1	0	1
29	2020.06	1	61	0	109	3.45	0	0	0	1		1	1	0	1	0	1
30	2020.06	1	64	0	100	348.2	1	0	0	1		1	0	1	0	0	1
31	2020.09	0	76	0	4.63	415.2	1	0	1	1		1	1	1	0	0	1
32	2020.09	0	71	1	32.32	334.4	0	0	1	1		1	1	0	1	0	1
33	2020.09	1	59	1	14.76	159.4	1	0	1	1		1	1	1	0	0	1
34	2020.11	1	77	0	14.81	320.9	1	1	0	1		0	0	1	0	0	0
35	2020.11	0	91	1	55.03	157.4	1	1	1	1		0	1	0	1	0	0
36	2020.11	1	86	1	5.47	125.1	1	0	0	1		1	0	1	0	0	1
37	2020.12	1	58	0	2.28	231.1	1	1	1	0		0	1	1	0	0	0
38	2020.12	1	59	1	0.25	156.2	1	0	0	0		1	0	1	0	0	0
39	2021.02	1	68	0	4.25	81.3	1	1	1	1	21	1	0	1	1	0	1
40	2021.02	1	68	0	4.49	235.5	1	1	1	1	37	1	0	1	0	0	1
41	2021.03	1	53	0	42.89	265.3	1	1	1	1	16	0	0	1	1	0	1
42	2021.03	1	66	0	11.53	275.1	1	1	1	1	14	1	1	0	1	0	1
43	2021.03	1	92	1	100	151.8	1	1	1	1	16	1	0	1	0	0	1
44	2021.03	0	62	0	1.16	64.6	1	1	0	1	14	0	1	1	1	0	1
45	2021.03	0	70	1	1.08	118.3	1	1	1	1	27	1	1	1	0	0	1
46	2021.04	1	62	0	38.31	211.5	1	1	1	1	18	0	1	1	0	0	1
47	2021.04	1	41	0	3.57	140.7	1	1	0	1	11	0	1	1	0	0	1
48	2021.04	1	79	0	0.17	44.9	1	1	0	1	12	0	1	1	0	0	1
49	2021.04	1	55	1	1.02	126.3	1	1	1	1	13	0	1	1	0	0	1
50	2021.05	1	67	1	0.75	176.4	1	1	0	1	12	0	1	1	0	0	1
51	2021.05	1	70	0	1.34	49.8	1	1	0	1	20	0	1	1	0	0	1
52	2021.05	1	78	1	1.4	213.6	1	1	0	1	17	0	1	1	0	0	1
53	2021.05	1	90	1	0.9	180.4	1	1	0	1	20	0	1	1	0	0	1
54	2021.05	1	67	0	15.1	329.5	1	1	1	1	29	1	1	1	0	0	1
55	2021.05	1	56	1	2.18	342.9	1	1	1	1	24	0	1	1	0	0	1
56	2021.05	1	61	1	22.81	48.5	1	1	1	1	18	0	1	0	1	0	1
57	2021.06	1	74	1	0.08	297	1	1	0	0	15	0	1	1	0	0	1
58	2021.06	1	78	0	29.7	377	1	0	0	1	31	1	0	1	0	0	1
59	2021.06	1	56	1	23	172	1	0	1	1	30	1	1	1	0	0	1
60	2021.07	1	67	1	9.13	104	1	0	1	1	21	1	1	1	0	0	1
61	2021.07	1	78	0	3.17	229	1	0	1	1	22	1	0	1	0	0	1
62	2021.07	1	70	1	1.1	254	1	1	0	1	19	0	0	1	0	0	1
63	2021.08	1	40	1	32.3	260	1	1	1	1	24	0	1	1	0	0	1
64	2021.08	1	81	0	0.27	216	1	0	0	1	27	1	0	1	0	0	1
65	2021.08	1	68	1	0.3	57	1	1	0	1	13	0	1	1	1	0	1
66	2021.09	1	28	1	0.3	103	1	1	1	0	20	0	1	1	1	0	1
67	2021.09	1	81	1	1.08	419	1	1	0	1	24	0	1	1	0	0	1
68	2021.09	1	49	1	0.05	21.5	1	1	1	0	18	0	1	1	1	0	1
69	2021.10	1	88	0	0.77	440	1	1	0	1	39	1	0	1	0	0	1
70	2021.12	1	65	1	4.83	342	1	1	1	1	18	0	1	1	1	0	1
71	2022.01	1	79	1	2.76	339	1	1	1	1	25	1	1	1	0	1	1
72	2022.01	1	88	1	1.04	222	1	1	0	1	14	0	1	1	0	0	1
73	2022.01	0	76	1	0.27	157	1	1	0	0	33	0	1	1	0	0	1
74	2022.01	1	85	0	2.1	301	1	1	1	1	17	0	1	1	0	0	1
75	2022.01	0	69	0	3.71	364	1	0	1	1	30	0	1	1	0	0	1
76	2022.01	1	74	1	4	458	1	1	1	1	22	0	1	1	0	0	1
77	2022.01	1	70	0	33	173	1	1	1	1	29	0	1	1	1	0	1
78	2022.01	0	87	1	0.12	88.8	1	0	0	1	20	0	1	1	0	0	1
79	2022.01	1	72	1	14.8	279	1	0	1	1	32	1	1	1	1	0	1
80	2022.02	1	86	0	38.5	367	1	1	1	1	13	1	0	1	1	0	1
81	2022.02	1	58	0	1.2	340.5	1	1	1	1	13	0	0	1	0	0	1

## Sheet: Legend
Variable	Notation	Explanation
date	yyyy.mm	Dates were given in a year-first, month-second format seperated by a dot
age	integer	Age was given in years as an integer
gender	1	Female
pct	two decimals	Measured in ng/mL
crp	one decimal	Measured in mg/L (normal range: 0-5mg/L)
mv	1	Patient received mechanical ventilation
covid	1	Patient had COVID-19
fever	1	Patient had fever above 38°C
comorbidity	1	Patient had at least one comorbidity
apache	integer	Apache score
malignancy	1	Patient had cancer
hca	1	Patient's infection was healthcare associated
tracheal	1	Acinetobacter were cultured from tracheal aspirate sample
blood	1	Acinetobacter were cultured from blood sample
urine	1	Acinetobacter were cultured from urine sample
carbapenem_r	1	Cultured Acinetobacter was carbapenem resistant
